# Supplementary material for: Clinical validation of an RSV neutralization assay and analysis of cross-sectional sera associated with 2021–2023 RSV outbreaks to investigate the immunity debt hypothesis
Source: Microbiol Spectr. 2024 Oct 29;12(12):e02115-24. doi: 10.1128/spectrum.02115-24 (PMC11619414; doi:10.1128/spectrum.02115-24)
Supplement: Supplemental tables — Tables S1 to S5. [file spectrum.02115-24-s0002.xlsx]

## Sheet: Table S1
Table S1: Conversion factors for ND50 and ND80 measurements obtained with RSV A2 and RSV B WV/14617/85 challenge viruses. GMT = geometric mean titer, GSD = geometric standard deviation, GCV = geometric coefficient of variation. For RSV A2, NIBSC 16/284 international standard was measured in 3 assays, 4 replicates each, for a total of 12 measurements. For RSV B, international standard was measured…
Virus	Measurement	Geometric mean	Geometric SD	GCV	Conversion factor
RSV A2	ND50	5404.83	1.27789	0.248943	0.370039
	ND80	1515.35	1.21886	0.199873	1.31983
RSV B WV/14617	ND50	2195.69	1.35292	0.114261	0.910875
	ND80	589.796	1.09058	0.0374598	3.391

## Sheet: Table S2
Table S2: Linear regression results of IU/mL neutralizing titers obtained from either observed ND50 or ND80 values versus dilution factor.
	ND50 (in IU/mL)	ND80 (in IU/mL)
Multiple r2	0.99	1
Adjusted r2	0.99	0.99
Residual S.E.	0.08	0.048
F-statistic	2968	5232
p-value	< 0.001	< 0.001
n	18	15
slope	1.00***	1.05***
intercept	4.05***	4.15***
*** = p < 0.005

## Sheet: Table S3
Table S3: Percent inhibition LoB and LoD of RSV FRNT
Assay parameter	Lower	Upper
LoB	0.145	0.987
LoD	0.282	0.966

## Sheet: Table S4
Table S4: mean and standard deviation of percent inhibition for controls used to determine limit of blank and limit of detection
control	Mean (% inhibition)	Standard deviation	n
Virus only control (VOC)	0	0.088	480
Media only control	0.997	0.007	660
NR-4023 24,300-fold diluted	0.085	0.083	16
NR-4023 300-fold diluted	0.981	0.013	16

## Sheet: Table S5
Table S5: Accuracy of measurements within the clincal reportable range (CRR) of NR-21973. 4 specimens, prepared from 4-fold, 32-fold, 128-fold, and 512-fold pre-dilutions of NR-21973 (expected undiluted ND50 29,963, 11,086 IU/mL) respectively, were measured via RSV FRNT. Measured IU/ml is reported as mean of measured IU/ml converted from ND50 measurements. To account for pre-dilution, measured IU…
pre-dilution	n	measured IU/ml	IU/ml * predilution	ratio of IU/ml
				expected / observed
1:8	3	1268.21	10145.6	0.915176
1:32	3	347.346	11115.1	1.00262
1:128	3	99.7245	12764.7	1.15143
1:512	3	23.449	12005.9	1.08298

## Sheet: Table S6
Table S6. Line-item testing data for clincal specimens
Individual	RSV Neutralizing titer (IU/mL)	Rubella Neutralizing Titer (IU/mL)	Immunosuppression (yes/no)	Hospital source	Sex	Age	Age group	group
0225	10489.1		Unknown		M	68	65+	Future RSV PCR+
07F1	5529.55		Unknown		M	58	18-65	Future RSV PCR+
0F81	2872.45		Unknown		M	70	65+	Future RSV PCR+
06CC	2290.66		Unknown		F	49	18-65	Future RSV PCR+
0F88	2030.12		Unknown		M	42	18-65	Future RSV PCR+
0A6C	1589.75		Unknown		F	42	18-65	Future RSV PCR+
1228	1403.79		Unknown		M	44	18-65	Future RSV PCR+
0B47	1247.02		Unknown		F	55	18-65	Future RSV PCR+
0830	1100.59		Unknown		F	32	18-65	Future RSV PCR+
0185	1047.04		Unknown		F	31	18-65	Future RSV PCR+
0EAE	733.21		Unknown		M	55	18-65	Future RSV PCR+
0174	699.832		Unknown		M	11	below 18	Future RSV PCR+
11E7	644.889		Unknown		F	38	18-65	Future RSV PCR+
1232	641.016		Unknown		M	53	18-65	Future RSV PCR+
10FC	627.577		Unknown		M	54	18-65	Future RSV PCR+
1334	324.456		Unknown		F	7	below 18	Future RSV PCR+
034B	273.541		Unknown		F	54	18-65	Future RSV PCR+
05D3	265.187		Unknown		M	72	65+	Future RSV PCR+
12B9	225.126		Unknown		M	45	18-65	Future RSV PCR+
1340	218.696		Unknown		M	71	65+	Future RSV PCR+
0904	198.139		Unknown		M	64	18-65	Future RSV PCR+
04FB	185.891		Unknown		M	31	18-65	Future RSV PCR+
0F3F	142.799		Unknown		F	34	18-65	Future RSV PCR+
04CC	125.572		Unknown		F	69	65+	Future RSV PCR+
1131	89.6584		Unknown		F	43	18-65	Future RSV PCR+
0328	41.0051		Unknown		F	62	18-65	Future RSV PCR+
0465	10834.9		Unknown		M	63	18-65	HSV serology remnant specimens
086C	9325.35		Unknown		F	58	18-65	HSV serology remnant specimens
0015	5625.69		Unknown		F	28	18-65	HSV serology remnant specimens
0A00	4622.58		Unknown		M	51	18-65	HSV serology remnant specimens
085F	3969.13		Unknown		F	29	18-65	HSV serology remnant specimens
0245	3680.47		Unknown		M	26	18-65	HSV serology remnant specimens
0B8C	3469.37		Unknown		F	38	18-65	HSV serology remnant specimens
1AB4	3439.05		Unknown		F	30	18-65	HSV serology remnant specimens
5F4E	3268.02		Unknown		F	51	18-65	HSV serology remnant specimens
12E3	3239.64		Unknown		F	38	18-65	HSV serology remnant specimens
0BEB	3173.58		Unknown		M	33	18-65	HSV serology remnant specimens
0A20	3128.5		Unknown		M	47	18-65	HSV serology remnant specimens
056D	3120.28		Unknown		F	22	18-65	HSV serology remnant specimens
0482	3055.11		Unknown		M	42	18-65	HSV serology remnant specimens
11F2	3050.31		Unknown		F	27	18-65	HSV serology remnant specimens
0571	2800.38		Unknown		M	30	18-65	HSV serology remnant specimens
0589	2716.8		Unknown		F	29	18-65	HSV serology remnant specimens
046B	2672.72		Unknown		F	49	18-65	HSV serology remnant specimens
4A6B	2662.9		Unknown		F	72	65+	HSV serology remnant specimens
0145	2550.62		Unknown		M	33	18-65	HSV serology remnant specimens
081F	2535.22		Unknown		M	20	18-65	HSV serology remnant specimens
12B6	2507.09		Unknown		F	50	18-65	HSV serology remnant specimens
0A02	2440.79		Unknown		F	41	18-65	HSV serology remnant specimens
03AB	2344.86		Unknown		M	26	18-65	HSV serology remnant specimens
05D5	2309.05		Unknown		F	25	18-65	HSV serology remnant specimens
02A6	2195.41		Unknown		F	60	18-65	HSV serology remnant specimens
0498	2106.79		Unknown		F	26	18-65	HSV serology remnant specimens
083D	1979.33		Unknown		M	28	18-65	HSV serology remnant specimens
00B4	1883.67		Unknown		F	67	65+	HSV serology remnant specimens
08EE	1794.67		Unknown		M	33	18-65	HSV serology remnant specimens
1039	1793.81		Unknown		F	32	18-65	HSV serology remnant specimens
0C81	1624.62		Unknown		F	28	18-65	HSV serology remnant specimens
009D	1608.77		Unknown		M	50	18-65	HSV serology remnant specimens
0817	1583.31		Unknown		M	31	18-65	HSV serology remnant specimens
06DA	1580.89		Unknown		F	38	18-65	HSV serology remnant specimens
2D46	1544.69		Unknown		M	28	18-65	HSV serology remnant specimens
0093	1505.89		Unknown		M	75	65+	HSV serology remnant specimens
0321	1504.53		Unknown		M	64	18-65	HSV serology remnant specimens
0E71	1489.53		Unknown		M	27	18-65	HSV serology remnant specimens
08DD	1486.94		Unknown		F	36	18-65	HSV serology remnant specimens
0886	1486.52		Unknown		F	20	18-65	HSV serology remnant specimens
00C0	1427.57		Unknown		F	29	18-65	HSV serology remnant specimens
10F5	1407.71		Unknown		F	26	18-65	HSV serology remnant specimens
03D7	1404.85		Unknown		F	38	18-65	HSV serology remnant specimens
11CC	1386.8		Unknown		M	21	18-65	HSV serology remnant specimens
0DC2	1383.73		Unknown		M	67	65+	HSV serology remnant specimens
00FD	1340.08		Unknown		F	33	18-65	HSV serology remnant specimens
091C	1310.31		Unknown		F	35	18-65	HSV serology remnant specimens
0223	1307.24		Unknown		M	25	18-65	HSV serology remnant specimens
0B19	1300.78		Unknown		M	69	65+	HSV serology remnant specimens
0148	1254.67		Unknown		M	41	18-65	HSV serology remnant specimens
05F8	1253.28		Unknown		M	10	below 18	HSV serology remnant specimens
01EC	1243.54		Unknown		F	52	18-65	HSV serology remnant specimens
00D3	1236.78		Unknown		F	29	18-65	HSV serology remnant specimens
037C	1230.98		Unknown		F	47	18-65	HSV serology remnant specimens
0356	1222.64		Unknown		M	40	18-65	HSV serology remnant specimens
0FCA	1219.57		Unknown		M	32	18-65	HSV serology remnant specimens
0CF0	1216.11		Unknown		F	21	18-65	HSV serology remnant specimens
10EA	1211.47		Unknown		M	32	18-65	HSV serology remnant specimens
1376	1187.55		Unknown		F	41	18-65	HSV serology remnant specimens
0F2D	1153.54		Unknown		M	35	18-65	HSV serology remnant specimens
0DCE	1147.74		Unknown		F	19	18-65	HSV serology remnant specimens
074B	1144.56		Unknown		M	62	18-65	HSV serology remnant specimens
0BBC	1143.77		Unknown		M	66	65+	HSV serology remnant specimens
136A	1114.93		Unknown		F	21	18-65	HSV serology remnant specimens
11AC	1109		Unknown		M	47	18-65	HSV serology remnant specimens
0F17	1104.36		Unknown		F	29	18-65	HSV serology remnant specimens
0BC3	1079.96		Unknown		M	56	18-65	HSV serology remnant specimens
4BF6	1055.91		Unknown		F	52	18-65	HSV serology remnant specimens
10FB	1045.91		Unknown		F	20	18-65	HSV serology remnant specimens
1089	1041.88		Unknown		F	24	18-65	HSV serology remnant specimens
01E2	1039.5		Unknown		F	30	18-65	HSV serology remnant specimens
0ABB	1030.12		Unknown		M	57	18-65	HSV serology remnant specimens
0AA6	1027.58		Unknown		M	63	18-65	HSV serology remnant specimens
0693	1024.57		Unknown		F	41	18-65	HSV serology remnant specimens
0A99	1024.46		Unknown		F	22	18-65	HSV serology remnant specimens
09AD	1019.6		Unknown		F	28	18-65	HSV serology remnant specimens
0D55	1010.06		Unknown		M	40	18-65	HSV serology remnant specimens
03C9	985.252		Unknown		M	34	18-65	HSV serology remnant specimens
0D8F	977.929		Unknown		M	67	65+	HSV serology remnant specimens
076D	968.091		Unknown		M	22	18-65	HSV serology remnant specimens
0021	961.291		Unknown		M	29	18-65	HSV serology remnant specimens
0EB1	950.291		Unknown		M	55	18-65	HSV serology remnant specimens
119E	948.766		Unknown		F	20	18-65	HSV serology remnant specimens
0F05	939.345		Unknown		M	67	65+	HSV serology remnant specimens
0EFA	911.19		Unknown		F	55	18-65	HSV serology remnant specimens
002C	906.666		Unknown		M	35	18-65	HSV serology remnant specimens
0E8F	874.755		Unknown		F	31	18-65	HSV serology remnant specimens
0A86	874.028		Unknown		F	66	65+	HSV serology remnant specimens
00EB	866.636		Unknown		F	50	18-65	HSV serology remnant specimens
0BB5	862.327		Unknown		F	45	18-65	HSV serology remnant specimens
0C64	848.133		Unknown		M	29	18-65	HSV serology remnant specimens
0279	840.398		Unknown		F	43	18-65	HSV serology remnant specimens
092C	834.161		Unknown		F	41	18-65	HSV serology remnant specimens
0365	827.22		Unknown		F	46	18-65	HSV serology remnant specimens
10B5	808.504		Unknown		M	23	18-65	HSV serology remnant specimens
0B43	787.71		Unknown		F	70	65+	HSV serology remnant specimens
09F4	782.651		Unknown		M	56	18-65	HSV serology remnant specimens
0D5F	777.276		Unknown		F	26	18-65	HSV serology remnant specimens
0AE7	760.02		Unknown		M	21	18-65	HSV serology remnant specimens
11BF	753.819		Unknown		F	53	18-65	HSV serology remnant specimens
0746	743.241		Unknown		F	31	18-65	HSV serology remnant specimens
0273	725.458		Unknown		F	42	18-65	HSV serology remnant specimens
0F61	723.121		Unknown		Unknown	36	18-65	HSV serology remnant specimens
0D9C	720.29		Unknown		M	37	18-65	HSV serology remnant specimens
0054	709.717		Unknown		F	22	18-65	HSV serology remnant specimens
0C67	699.081		Unknown		F	38	18-65	HSV serology remnant specimens
0998	677.474		Unknown		M	47	18-65	HSV serology remnant specimens
05A4	673.652		Unknown		F	32	18-65	HSV serology remnant specimens
04B5	671.271		Unknown		F	54	18-65	HSV serology remnant specimens
08F1	667.919		Unknown		F	44	18-65	HSV serology remnant specimens
08B3	662.316		Unknown		M	38	18-65	HSV serology remnant specimens
1108	656.517		Unknown		M	24	18-65	HSV serology remnant specimens
08F3	649.943		Unknown		F	34	18-65	HSV serology remnant specimens
08D2	634.105		Unknown		M	40	18-65	HSV serology remnant specimens
0AA0	628.017		Unknown		F	21	18-65	HSV serology remnant specimens
0DC3	623.037		Unknown		F	33	18-65	HSV serology remnant specimens
0BF4	617.889		Unknown		M	54	18-65	HSV serology remnant specimens
0FA5	617.122		Unknown		F	18	18-65	HSV serology remnant specimens
0E3D	609.106		Unknown		M	74	65+	HSV serology remnant specimens
10AD	599.575		Unknown		F	33	18-65	HSV serology remnant specimens
02D9	598.95		Unknown		M	29	18-65	HSV serology remnant specimens
0DDD	598.645		Unknown		M	25	18-65	HSV serology remnant specimens
0F8C	594.764		Unknown		F	25	18-65	HSV serology remnant specimens
0838	591.229		Unknown		F	15	below 18	HSV serology remnant specimens
074C	584.282		Unknown		M	53	18-65	HSV serology remnant specimens
101F	581.507		Unknown		F	31	18-65	HSV serology remnant specimens
07B5	578.326		Unknown		F	27	18-65	HSV serology remnant specimens
07D3	575.782		Unknown		M	46	18-65	HSV serology remnant specimens
0146	564.14		Unknown		F	38	18-65	HSV serology remnant specimens
0CF1	563.805		Unknown		F	67	65+	HSV serology remnant specimens
01FA	562.138		Unknown		F	22	18-65	HSV serology remnant specimens
0212	533.041		Unknown		M	29	18-65	HSV serology remnant specimens
12BE	531.449		Unknown		F	30	18-65	HSV serology remnant specimens
081E	531.421		Unknown		F	30	18-65	HSV serology remnant specimens
02A3	530.837		Unknown		F	43	18-65	HSV serology remnant specimens
0985	530.005		Unknown		M	50	18-65	HSV serology remnant specimens
080D	515.621		Unknown		M	32	18-65	HSV serology remnant specimens
0FC8	514.61		Unknown		M	33	18-65	HSV serology remnant specimens
0050	512.527		Unknown		F	25	18-65	HSV serology remnant specimens
0288	493.97		Unknown		M	55	18-65	HSV serology remnant specimens
0E5F	489.693		Unknown		F	36	18-65	HSV serology remnant specimens
025F	487.554		Unknown		F	41	18-65	HSV serology remnant specimens
06EC	485.548		Unknown		F	44	18-65	HSV serology remnant specimens
08BE	483.153		Unknown		F	33	18-65	HSV serology remnant specimens
0B4F	476.784		Unknown		M	25	18-65	HSV serology remnant specimens
052B	463.058		Unknown		F	27	18-65	HSV serology remnant specimens
0AAC	459.143		Unknown		F	36	18-65	HSV serology remnant specimens
03E9	458.573		Unknown		F	36	18-65	HSV serology remnant specimens
1386	442.86		Unknown		F	19	18-65	HSV serology remnant specimens
0859	437.644		Unknown		F	61	18-65	HSV serology remnant specimens
11BB	436.594		Unknown		F	27	18-65	HSV serology remnant specimens
01DE	433.72		Unknown		M	68	65+	HSV serology remnant specimens
A485	426.769		Unknown		F	26	18-65	HSV serology remnant specimens
05A5	421.469		Unknown		F	22	18-65	HSV serology remnant specimens
06A6	418.651		Unknown		F	31	18-65	HSV serology remnant specimens
0DD7	412.139		Unknown		M	53	18-65	HSV serology remnant specimens
1FAB	401.431		Unknown		F	21	18-65	HSV serology remnant specimens
0CAE	397.741		Unknown		M	40	18-65	HSV serology remnant specimens
2F1A	387.051		Unknown		M	34	18-65	HSV serology remnant specimens
10A6	385.633		Unknown		F	34	18-65	HSV serology remnant specimens
0BA4	379.372		Unknown		M	40	18-65	HSV serology remnant specimens
0AFE	373.4		Unknown		F	29	18-65	HSV serology remnant specimens
0EC6	368.349		Unknown		F	3	below 18	HSV serology remnant specimens
0BFF	359.128		Unknown		M	21	18-65	HSV serology remnant specimens
24F1	355.688		Unknown		M	78	65+	HSV serology remnant specimens
0B77	354.739		Unknown		F	34	18-65	HSV serology remnant specimens
0B15	348.708		Unknown		F	60	18-65	HSV serology remnant specimens
0366	338.268		Unknown		F	20	18-65	HSV serology remnant specimens
0926	337.554		Unknown		M	32	18-65	HSV serology remnant specimens
116D	336.853		Unknown		M	76	65+	HSV serology remnant specimens
10CE	334.388		Unknown		F	46	18-65	HSV serology remnant specimens
0750	294.259		Unknown		M	72	65+	HSV serology remnant specimens
083C	290.4		Unknown		M	64	18-65	HSV serology remnant specimens
0E8D	287.003		Unknown		F	3	below 18	HSV serology remnant specimens
063F	279.33		Unknown		F	25	18-65	HSV serology remnant specimens
0FE8	271.789		Unknown		F	41	18-65	HSV serology remnant specimens
0B4E	261.188		Unknown		M	56	18-65	HSV serology remnant specimens
1357	258.676		Unknown		M	66	65+	HSV serology remnant specimens
0092	258.573		Unknown		F	36	18-65	HSV serology remnant specimens
0C1C	249.47		Unknown		M	38	18-65	HSV serology remnant specimens
05D9	244.242		Unknown		M	64	18-65	HSV serology remnant specimens
098B	229.234		Unknown		F	46	18-65	HSV serology remnant specimens
09B2	219.199		Unknown		M	34	18-65	HSV serology remnant specimens
059B	216.143		Unknown		M	41	18-65	HSV serology remnant specimens
0B76	197.075		Unknown		M	71	65+	HSV serology remnant specimens
117D	175.249		Unknown		M	50	18-65	HSV serology remnant specimens
0A53	156.113		Unknown		M	53	18-65	HSV serology remnant specimens
120E	152.588		Unknown		M	68	65+	HSV serology remnant specimens
0A2B	127.619		Unknown		F	64	18-65	HSV serology remnant specimens
0017	112.947		Unknown		M	47	18-65	HSV serology remnant specimens
0548	50.7361		Unknown		F	62	18-65	HSV serology remnant specimens
0DCD	48.7017		Unknown		M	63	18-65	HSV serology remnant specimens
01C9	972.405		Unknown	Hospital B	M	73	65+	Influenza PCR+, RSV PCR-
08AB	864.413		Unknown	Hospital B	M	29	18-65	Influenza PCR+, RSV PCR-
067B	738.649		Unknown	Hospital B	M	61	18-65	Influenza PCR+, RSV PCR-
0793	723.78		Unknown	Hospital B	M	46	18-65	Influenza PCR+, RSV PCR-
0338	587.724		Unknown	Hospital B	F	33	18-65	Influenza PCR+, RSV PCR-
052F	488.311		Unknown	Hospital B	F	51	18-65	Influenza PCR+, RSV PCR-
131E	400.589		Unknown	Hospital B	M	66	65+	Influenza PCR+, RSV PCR-
2A5B	393.949		Unknown	Hospital B	M	53	18-65	Influenza PCR+, RSV PCR-
1329	175.993		Unknown	Hospital B	M	41	18-65	Influenza PCR+, RSV PCR-
02A2	91.4687		Unknown	Hospital B	M	79	65+	Influenza PCR+, RSV PCR-
0547	24505.6		N	Hospital C	M	60	18-65	RSV PCR+ immunocompetent
09EF	22930.3		N	Hospital B	M	62	18-65	RSV PCR+ immunocompetent
09C1	8303.74		N	Hospital B	F	39	18-65	RSV PCR+ immunocompetent
0CB2	7736.52		N	Hospital A	M	74	65+	RSV PCR+ immunocompetent
0C83	7069.48		N	Hospital B	M	82	65+	RSV PCR+ immunocompetent
0F98	6174.22		N	Hospital A	M	61	18-65	RSV PCR+ immunocompetent
0E6E	5864.33		N	Hospital A	F	23	18-65	RSV PCR+ immunocompetent
0CCE	4288.42		N	Hospital C	M	66	65+	RSV PCR+ immunocompetent
08F6	2815.23		N	Hospital C	M	33	18-65	RSV PCR+ immunocompetent
0786	946.476		N	Hospital C	M	52	18-65	RSV PCR+ immunocompetent
0CF5	802.632		N	Hospital A	M	49	18-65	RSV PCR+ immunocompetent
06E0	488.851		N	Hospital A	M	37	18-65	RSV PCR+ immunocompetent
029D	453.969		N	Hospital A	M	64	18-65	RSV PCR+ immunocompetent
012D	437.677		N	Hospital C	M	30	18-65	RSV PCR+ immunocompetent
02DF	325.572		N	Hospital C	M	73	65+	RSV PCR+ immunocompetent
086D	250.376		N	Hospital B	M	57	18-65	RSV PCR+ immunocompetent
11DB	104.846		N	Hospital A	F	71	65+	RSV PCR+ immunocompetent
085B	57.9673		N	Hospital A	M	86	65+	RSV PCR+ immunocompetent
130E	42.4329		N	Hospital A	F	86	65+	RSV PCR+ immunocompetent
0DEE	40.6162		N	Hospital A	F	53	18-65	RSV PCR+ immunocompetent
04BC	819.299		Y	Hospital C	M	71	65+	RSV PCR+ immunosuppressed
05A7	410.157		Y	Hospital C	M	23	18-65	RSV PCR+ immunosuppressed
06B4	352.811		Y	Hospital A	F	63	18-65	RSV PCR+ immunosuppressed
0F21	323.681		Y	Hospital C	F	64	18-65	RSV PCR+ immunosuppressed
064F	309.783		Y	Hospital C	F	43	18-65	RSV PCR+ immunosuppressed
12FF	155.555		Y	Hospital C	M	21	18-65	RSV PCR+ immunosuppressed
0871	150.592		Y	Hospital C	M	82	65+	RSV PCR+ immunosuppressed
131F	21.3213		Y	Hospital A	M	52	18-65	RSV PCR+ immunosuppressed
0646	14.7222		Y	Hospital A	F	25	18-65	RSV PCR+ immunosuppressed
R-01	523.588	121	Unknown		F	32	18-65	Rubella serology remnant specimens
R-02	153.388	51	Unknown		F	21	18-65	Rubella serology remnant specimens
R-03	1194.16	18.1	Unknown		F	38	18-65	Rubella serology remnant specimens
R-04	942.282	204	Unknown		F	32	18-65	Rubella serology remnant specimens
R-05	863.64	47.3	Unknown		F	24	18-65	Rubella serology remnant specimens
R-06	628.012	94.7	Unknown		F	33	18-65	Rubella serology remnant specimens
R-07	299.635	212	Unknown		F	37	18-65	Rubella serology remnant specimens
R-08	815.74	181	Unknown		F	42	18-65	Rubella serology remnant specimens
R-09	1883.66	10.8	Unknown		F	33	18-65	Rubella serology remnant specimens
R-10	339.426	12.1	Unknown		F	32	18-65	Rubella serology remnant specimens
R-11	639.115	45.1	Unknown		F	24	18-65	Rubella serology remnant specimens
R-12	1186.35	83.2	Unknown		F	38	18-65	Rubella serology remnant specimens
R-13	461.419	211	Unknown		M	38	18-65	Rubella serology remnant specimens
R-14	1422.07	249	Unknown		F	37	18-65	Rubella serology remnant specimens
R-15	575.092	18.8	Unknown		F	26	18-65	Rubella serology remnant specimens
R-16	137.641	46.2	Unknown		F	35	18-65	Rubella serology remnant specimens
R-17	320.011	32.7	Unknown		F	28	18-65	Rubella serology remnant specimens
R-18	417.708	167	Unknown		M	31	18-65	Rubella serology remnant specimens
R-19	1800.56	40.2	Unknown		F	29	18-65	Rubella serology remnant specimens
R-20	656.207	22	Unknown		F	26	18-65	Rubella serology remnant specimens
R-21	580.467	59.4	Unknown		F	24	18-65	Rubella serology remnant specimens
R-22	713.195	65.3	Unknown		F	35	18-65	Rubella serology remnant specimens
